# Supplementary material for: High expression of SLCO2B1 is associated with prostate cancer recurrence after radical prostatectomy
Source: Oncotarget. 2018 Feb 8;9(18):14207–18. doi: 10.18632/oncotarget.24453 (PMC5865664; doi:10.18632/oncotarget.24453)
Supplement: Supplementary file 2 [file oncotarget-09-14207-s002.xlsx]

## Sheet: Sheet1
Supplementary Table 1
Top50 differently expressed genes between SLCO2B1 high and low in GS>8 patients
Upregulated in SLCO2B1 high			Downregulated in SOCO2B1 high
Gene	SCORE		Gene	SCORE
SLCO2B1	15.8923		MRPL20	-5.06694
CSF1R	14.8387		COX5A	-5.06857
C3AR1	13.3651		RNF126	-5.06878
MS4A6A	13.2612		SFXN4	-5.06903
CMKLR1	13.1802		MACROD1	-5.0769
CPVL	13.1474		PKP3	-5.08785
CD33	13.1082		EIF3I	-5.1005
MS4A7	12.753		C11ORF52	-5.10884
ARHGEF6	12.2662		HKR1	-5.13465
ITGAM	12.2532		MRPS34	-5.13872
CTSC	12.102		YRDC	-5.14145
RASGRP4	12.0946		RRNAD1	-5.16115
FLI1	12.0862		FAM98C	-5.17109
LRRC25	12.0652		SLC25A42	-5.17363
AOAH	11.9594		DHPS	-5.20748
FCGR2A	11.8919		TMEM141	-5.24798
LAIR1	11.8207		TRPT1	-5.25393
GPR34	11.7176		OVOL2	-5.26828
MS4A4A	11.6145		QPCTL	-5.33497
MPEG1	11.5674		COX16	-5.34121
SIGLEC7	11.5544		PNKP	-5.34941
C1QC	11.4204		MGST2	-5.36295
RGS18	11.2368		EEF1E1	-5.38453
FMNL3	11.2196		SMIM7	-5.39185
HCK	11.196		PTS	-5.49132
TM6SF1	11.1662		TUT1	-5.49987
LILRA1	11.1644		POLDIP2	-5.50102
GIMAP6	10.9897		PSMD13	-5.5053
FCGR2C	10.9872		HPN	-5.51392
MNDA	10.968		ICA1	-5.53883
GIMAP8	10.9613		SLC25A33	-5.54198
GAL3ST4	10.9152		SLC25A45	-5.55307
ZEB2	10.8785		PTGR2	-5.56761
CLIC2	10.869		PTRHD1	-5.68576
C10ORF128	10.8642		ATP5S	-5.70096
LCP2	10.7866		PITHD1	-5.72187
CD163	10.7769		HNRNPL	-5.79989
RNASE6	10.7757		TSTD1	-5.83538
STK10	10.7563		MTHFS	-5.8775
GGTA1P	10.7462		EIF2B4	-5.90689
MFNG	10.724		AP1M2	-5.91997
STAB1	10.7223		PARK7	-5.94036
LOXL3	10.7086		C11ORF1	-6.03845
SLC15A3	10.7		ATPIF1	-6.13954
CD68	10.6508		C14ORF1	-6.15662
TRPV2	10.6342		ARFIP2	-6.16841
CYBB	10.6285		TCEA3	-6.28668
SIGLEC9	10.6129		ARMC6	-6.46247
AP1S2	10.6087		SYNE4	-6.51486
TNFRSF1B	10.5887		NME4	-6.5214
