# Supplementary material for: High expression of SLCO2B1 is associated with prostate cancer recurrence after radical prostatectomy
Source: Oncotarget. 2018 Feb 8;9(18):14207–18. doi: 10.18632/oncotarget.24453 (PMC5865664; doi:10.18632/oncotarget.24453)
Supplement: Supplementary file 3 [file oncotarget-09-14207-s003.xlsx]

## Sheet: Sheet1
Supplementary Table 2: Gene sets enriched in SLCO2B1 high tumors
Gene Set	SIZE	ES	NES	NOM p-val	FDR q-val	FWER p-val
HALLMARK_COMPLEMENT	194	0.617691	2.30146	<0.001	<0.001	<0.001
HALLMARK_KRAS_SIGNALING_UP	191	0.601343	2.29285	<0.001	<0.001	<0.001
HALLMARK_APICAL_JUNCTION	198	0.584919	2.24865	<0.001	<0.001	<0.001
HALLMARK_IL6_JAK_STAT3_SIGNALING	83	0.697394	2.20763	<0.001	<0.001	<0.001
HALLMARK_IL2_STAT5_SIGNALING	197	0.565311	2.20378	<0.001	<0.001	<0.001
HALLMARK_INFLAMMATORY_RESPONSE	197	0.670095	2.19444	<0.001	<0.001	<0.001
HALLMARK_HEDGEHOG_SIGNALING	34	0.681258	2.19092	<0.001	<0.001	<0.001
HALLMARK_ALLOGRAFT_REJECTION	191	0.720313	2.18685	<0.001	<0.001	<0.001
HALLMARK_COAGULATION	135	0.582717	2.09268	<0.001	0.00110619	0.008
HALLMARK_UV_RESPONSE_DN	142	0.566595	2.03042	<0.001	0.00388403	0.026
HALLMARK_EPITHELIAL_MESENCHYMAL_TRANSITION	195	0.699697	2.02105	<0.001	0.00377821	0.027
HALLMARK_INTERFERON_GAMMA_RESPONSE	192	0.66096	1.9393	0.0162933	0.00924902	0.06
HALLMARK_APICAL_SURFACE	44	0.559286	1.87594	0.00409836	0.0166687	0.1
HALLMARK_TGF_BETA_SIGNALING	54	0.570129	1.85313	0.00617284	0.0188888	0.122
HALLMARK_APOPTOSIS	158	0.473315	1.85229	0.00402414	0.0176962	0.122
HALLMARK_ANGIOGENESIS	36	0.577906	1.74945	0.00604839	0.0347047	0.23
HALLMARK_HYPOXIA	196	0.428716	1.72472	0.0162272	0.0389809	0.263
HALLMARK_INTERFERON_ALPHA_RESPONSE	93	0.655245	1.71881	0.054878	0.0374884	0.265
HALLMARK_NOTCH_SIGNALING	32	0.479863	1.71845	0.0040404	0.0356451	0.265
HALLMARK_TNFA_SIGNALING_VIA_NFKB	197	0.542214	1.65932	0.0778689	0.0497598	0.361
HALLMARK_MYOGENESIS	199	0.548661	1.61908	0.0988142	0.0605658	0.422
HALLMARK_KRAS_SIGNALING_DN	192	0.353069	1.57262	0.0133588	0.0746071	0.492
HALLMARK_ESTROGEN_RESPONSE_EARLY	197	0.341016	1.4984	0.0422535	0.103455	0.61
HALLMARK_MITOTIC_SPINDLE	199	0.412612	1.49476	0.0846154	0.100992	0.614
HALLMARK_HEME_METABOLISM	195	0.295464	1.47535	0.0157791	0.107168	0.641
HALLMARK_PANCREAS_BETA_CELLS	38	0.393934	1.37282	0.107724	0.160746	0.779
HALLMARK_P53_PATHWAY	199	0.320954	1.33884	0.118	0.178567	0.823
HALLMARK_WNT_BETA_CATENIN_SIGNALING	42	0.379228	1.32952	0.135417	0.179161	0.833
HALLMARK_PI3K_AKT_MTOR_SIGNALING	105	0.299245	1.2918	0.112705	0.198524	0.86
HALLMARK_XENOBIOTIC_METABOLISM	199	0.275709	1.18589	0.190275	0.274513	0.936
HALLMARK_ESTROGEN_RESPONSE_LATE	198	0.247576	1.07377	0.354037	0.377484	0.978
HALLMARK_BILE_ACID_METABOLISM	112	0.221897	0.958306	0.515151	0.499645	0.997
HALLMARK_UV_RESPONSE_UP	153	0.224965	0.953767	0.510331	0.490821	0.997
HALLMARK_SPERMATOGENESIS	132	0.202042	0.872843	0.663934	0.581537	0.999
ES: enrichment score, NES: normalized enrichment score, FDR: false discovery rate, FWER: family wise error rate
